# Supplementary material for: An Enigmatic Stramenopile Sheds Light on Early Evolution in Ochrophyta Plastid Organellogenesis
Source: Mol Biol Evol. 2022 Mar 28;39(4):msac065. doi: 10.1093/molbev/msac065 (PMC9004409; doi:10.1093/molbev/msac065)
Supplement: msac065_Supplementary_Data [file msac065_supplementary_data.zip]

Archive with 2 entries (2 files):
- SI_MBE_220121.pdf
- Supplementary_Datasets_S1_to_S7_rev_220126.xlsx
